# Supplementary material for: Long-Lasting Olfactory Dysfunction in Hospital Workers Due to COVID-19: Prevalence, Clinical Characteristics, and Most Affected Odorants
Source: Int J Environ Res Public Health. 2022 May 9;19(9):5777. doi: 10.3390/ijerph19095777 (PMC9105378; doi:10.3390/ijerph19095777)
Supplement: Supplementary file 1 [file ijerph-19-05777-s001.zip]

Archive with 2 entries (2 files):
- S1.pdf
- S2.jpg
